# Supplementary material for: Impact of Empirical and Definitive Antibiotics on Pediatric Febrile Urinary Tract Infection Caused by ESBL-Producing Enterobacterales
Source: Pathogens. 2025 Oct 29;14(11):1103. doi: 10.3390/pathogens14111103 (PMC12655000; doi:10.3390/pathogens14111103)
Supplement: Supplementary file 1 [file pathogens-14-01103-s001.zip]

Archive with 1 entries (1 files):
- pathogens-3921426-supplementary.pdf
